# Supplementary material for: Involvement of Toll-like receptor 2 in the cerebral immune response and behavioral changes caused by latent Toxoplasma infection in mice
Source: PLoS One. 2019 Aug 12;14(8):e0220560. doi: 10.1371/journal.pone.0220560 (PMC6690529; doi:10.1371/journal.pone.0220560)
Supplement: S1 Table — (XLSX) [file pone.0220560.s003.xlsx]

## Sheet: Sheet1
Fig. #	Remarks	Mean	S.D	S.E	Statistical method used	P value	# samples
Fig. 1A
TLR2+/+ Uninfected	-	1811.27	655.492	163.873	two-way ANOVA followed by t test	***P <0.001 ****P <0.0001	16
TLR2-/- Uninfected	-	1549.13	394.903	109.526			13
TLR2+/+ Infected	-	938.416	482.756	110.752			21
TLR2-/- Infected	-	937.222	425.077	100.191			18
Fig. 1B
TLR2+/+ Uninfected	-	17.3688	1.41361	0.353402	two-way ANOVA followed by t test	**P <0.01****P <0.0001	16
TLR2-/- Uninfected	-	16.4308	1.25856	0.349062			13
TLR2+/+ Infected	-	15.1158	1.52544	0.349959			21
TLR2-/- Infected	-	14.8222	1.27628	0.300822			18
Fig. 1C
TLR2+/+ Uninfected	-	4.63125	2.63937	0.659843	two-way ANOVA followed by t test	**P <0.01	16
TLR2-/- Uninfected	-	8.42308	3.94571	1.09434			13
TLR2+/+ Infected	-	6.05	4.14062	0.925871			21
TLR2-/- Infected	-	6.66111	4.32518	1.01946			18
Fig. 2A
TLR2+/+ Uninfected	-	18.4375	6.4907	1.62267	two-way ANOVA followed by t test	**P <0.01***P <0.001	16
TLR2-/- Uninfected	-	9.38462	4.53759	1.2585			13
TLR2+/+ Infected	-	15.2632	8.24515	1.89157			21
TLR2-/- Infected	-	8.22222	5.20809	1.22756			18
Fig. 2B
TLR2+/+ Uninfected	-	9.825	4.78393	1.19598	two-way ANOVA followed by t test	*P <0.05	16
TLR2-/- Uninfected	-	6.23846	3.90759	1.08377			13
TLR2+/+ Infected	-	8.17368	6.38556	1.46495			21
TLR2-/- Infected	-	4.42222	3.74332	0.882308			18
Fig. 2C
TLR2+/+ Uninfected	-	57.6	37.8193	9.7649	two-way ANOVA followed by t test	*P <0.05**P <0.01	16
TLR2-/- Uninfected	-	109.369	69.9068	19.3887			13
TLR2+/+ Infected		43.7444	57.8695	13.64			21
TLR2-/- Infected	-	113.394	82.4635	19.4368			18
Fig. 3A
TLR2+/+ Uninfected	-	62.8312	13.0726	3.26814	two-way ANOVA followed by t test	**P <0.01****P <0.0001	16
TLR2-/- Uninfected	-	78.4308	11.1232	3.08502			13
TLR2+/+ Infected	-	36.3105	19.9403	4.57461			21
TLR2-/- Infected	-	55.4889	15.1323	3.56672			18
Fig. 3B
TLR2+/+ Uninfected	Habituation	75.9188	13.2442	3.31106	unpaired t test	**P <0.01	16
	Tone	88.5813	7.78958	1.9474			16
TLR2-/- Uninfected	Habituation	90.8154	7.30706	2.02661			13
	Tone	88.9692	10.2846	2.85243			13
TLR2+/+ Infected	Habituation	53.4143	24.4904	5.34424			21
	Tone	56.795	23.1619	5.31371			21
TLR2-/- Infected	Habituation	68.5111	16.7619	3.95081			18
	Tone	71.7778	16.1229	3.80021			18
Fig. 3C
TLR2+/+ Uninfected	0-5 min	100	0	0	two-way ANOVA		16
	5-10 min	70.5535	12.5125	3.12813
	10-15 min	67.8711	22.2524	5.56311
	15-20 min	58.7461	16.0397	4.00992
	20-25 min	50.4696	15.4271	3.85678
	25-30 min	57.5237	25.0712	6.2678
TLR2-/- Uninfected	0-5 min	100	0	0			13
	5-10 min	74.6446	20.9602	5.81331
	10-15 min	62.4676	19.7433	5.47581
	15-20 min	52.9285	21.862	6.06343
	20-25 min	52.1932	18.3764	5.09668
	25-30 min	52.3081	21.4861	5.95918
TLR2+/+ Infected	0-5 min	100	0	0			21
	5-10 min	52.3986	39.7419	9.11742
	10-15 min	45.8663	45.033	10.3313
	15-20 min	43.6552	41.1397	9.43809
	20-25 min	43.2256	40.0662	9.19182
	25-30 min	55.6745	54.1474	12.4223
TLR2-/- Infected	0-5 min	100	0	0			18
	5-10 min	50.4099	48.0451	11.3243
	10-15 min	34.7408	20.9026	4.9268
	15-20 min	51.6122	55.5328	13.0892
	20-25 min	52.1357	54.9683	12.9561
	25-30 min	66.97	83.2809	19.6295
Fig. 4A
TLR2+/+	-	6	1.32288	0.440959	unpaired t test		9
TLR2 -/-	-	6.88889	0.927961	0.30932			9
Fig. 4B
TLR2+/+	-	1.11111	1.16667	0.388889	unpaired t test		9
TLR2 -/-	-	2.88889	2.42097	0.806991			9
Fig. 4C
TLR2+/+	-	457.167	242.432	80.8106	Mann-Whitney test	*P <0.05	9
TLR2 -/-	-	1319.8	1144.75	381.582			9
Fig. 4D
TLR2+/+	7 dpi	0.349314	0.242337	0.0807791	unpaired t test		6
TLR2 -/-	7 dpi	0.661833	0.70385	0.234617			5
TLR2+/+	14 dpi	8.79304	1.89188	0.630626			6
TLR2 -/-	14 dpi	10.3848	6.50948	2.16983			5
Fig. 5
TLR2+/+	iNOS	2.61508	1.69283	0.564276	unpaired t test	**P <0.01	9
TLR2 -/-		3.86222	2.56574	0.855248			9
TLR2+/+	IL-12p40	0.861137	0.202363	0.0674543			9
TLR2 -/-		0.957074	0.448285	0.149428			9
TLR2+/+	IFN-γ	0.687622	0.288839	0.0962798			9
TLR2 -/-		0.893508	0.339172	0.113057			9
TLR2+/+	IL-6	0.61788	0.196489	0.0654962			9
TLR2 -/-		0.745636	0.318698	0.106233			9
TLR2+/+	IL-10	0.649972	0.155298	0.0517659			9
TLR2 -/-		1.1186	0.389401	0.1298			9
TLR2+/+	TNF-α	1.15477	0.244489	0.0814964			9
TLR2 -/-		1.33236	0.396317	0.132106			9
